# Supplementary material for: Continuous Flow Synthesis of Propofol
Source: Molecules. 2021 Nov 26;26(23):7183. doi: 10.3390/molecules26237183 (PMC8659244; doi:10.3390/molecules26237183)
Supplement: Supplementary file 1 [file molecules-26-07183-s001.zip]

Archive with 1 entries (1 files):
- molecules-1470690-supplementary.pdf
